# Supplementary material for: First report of Xiphinema brevicolle Lordello et Costa, 1961 (Nematoda, Longidoridae) in Japan
Source: Zookeys. 2011 Oct 7;(135):21–40. doi: 10.3897/zookeys.135.1716 (PMC3260796; doi:10.3897/zookeys.135.1716)
Supplement: XML Treatment for Xiphinema brevicolle [file zookeys.135.1716-treatment1.xml]

<!DOCTYPE tp:taxon-treatment
  PUBLIC "-//TaxonX//DTD Taxonomic Treatment Publishing DTD v0 20100105//EN" "tax-treatment-NSO.dtd">
<tp:taxon-treatment xmlns:tp="http://www.plazi.org/taxpub"><tp:treatment-meta><mixed-citation publication-type="journal"><person-group><name><surname>Sakai</surname><given-names>Hiromichi</given-names></name><name><surname>Takeda</surname><given-names>Ai</given-names></name><name><surname>Mizukubo</surname><given-names>Takayuki</given-names></name></person-group><article-title>First report of <italic>Xiphinema brevicolle</italic> Lordello et Costa, 1961 (Nematoda, Longidoridae) in Japan
                </article-title><source>Zookeys</source><day>7</day><month>10</month><year>2011</year><volume>2011</volume><issue>135</issue><fpage>21</fpage><lpage>40</lpage><pub-id pub-id-type="doi">10.3897/zookeys.135.1716</pub-id></mixed-citation></tp:treatment-meta><tp:nomenclature><tp:taxon-name>
                            <tp:taxon-name-part taxon-name-part-type="genus">Xiphinema</tp:taxon-name-part>
                            <tp:taxon-name-part taxon-name-part-type="species">brevicolle</tp:taxon-name-part>
                            <object-id xmlns:xlink="http://www.w3.org/1999/xlink" xlink:type="simple">http://species-id.net/wiki/Xiphinema_brevicolle</object-id>
                        </tp:taxon-name><tp:taxon-authority>Lordello &amp; Costa, 1961</tp:taxon-authority><xref ref-type="fig" rid="F1">Figs 1A, 1C, 1E, 1G</xref><xref ref-type="fig" rid="F2">2</xref><xref ref-type="fig" rid="F4">4A</xref><xref ref-type="fig" rid="F5">5A</xref><xref ref-type="fig" rid="F6">6A</xref></tp:nomenclature><tp:treatment-sec sec-type="Measurements"><title>Measurements.</title><p>See <xref ref-type="table" rid="T2">Tables 2</xref>, <xref ref-type="table" rid="T3">3</xref>.
                        </p></tp:treatment-sec><tp:treatment-sec sec-type="Remarks"><title>Remarks.</title><p>Morphometrics of the specimens obtained here generally agree with  those of the type specimens and topotype specimens (<xref ref-type="bibr" rid="B13">Lamberti et al. 1992</xref>, <xref ref-type="bibr" rid="B16">Luc et al. 1998</xref>) of the species (<xref ref-type="table" rid="T2">Table 2</xref>). No male was detected.
                        </p></tp:treatment-sec><tp:treatment-sec sec-type="Nomenclatorial note"><title>Nomenclatorial note.</title><p>The emended name of this species, <italic><tp:taxon-name>Xiphinema brevicollum</tp:taxon-name></italic>, was proposed by <xref ref-type="bibr" rid="B16">Luc et al. (1998)</xref> and used in many works to date. <xref ref-type="bibr" rid="B17">Monteiro (2010)</xref> claimed that the correct species name is <italic><tp:taxon-name>Xiphinema brevicolle</tp:taxon-name></italic> Lordello et Costa, 1961, and should have been preserved unaltered. We support the claim by <xref ref-type="bibr" rid="B17">Monteiro (2010)</xref> and <italic><tp:taxon-name>Xiphinema brevicolle</tp:taxon-name></italic> is used here.<!--PageBreak-->
                        </p></tp:treatment-sec><tp:treatment-sec><!--Section generated to contain objects referenced in tp:taxon-treatment.--><fig id="F1" position="float" orientation="portrait"><label>Figure 1.</label><caption><p>Female morphology of <italic><tp:taxon-name>Xiphinema brevicolle</tp:taxon-name></italic> <bold>(A, C, E, G)</bold> and <italic><tp:taxon-name>Xiphinema</tp:taxon-name></italic> sp. <bold>(B, D, F, H) A–B</bold> Anterior region <bold>C–D</bold> Tail <bold>E–F</bold> Reproductive system <bold>G–H</bold> Entire body.</p></caption><graphic xmlns:xlink="http://www.w3.org/1999/xlink" xlink:href="ZooKeys-135-021-g001.jpg" position="float" orientation="portrait" xlink:type="simple"/></fig><fig id="F2" position="float" orientation="portrait"><label>Figure 2.</label><caption><p><italic><tp:taxon-name>Xiphinema brevicolle</tp:taxon-name></italic> (female) <bold>A–C</bold> Anterior region <bold>D–G</bold> Tail <bold>H–K</bold> Vulval region <bold>L–P</bold> Entire body.</p></caption><graphic xmlns:xlink="http://www.w3.org/1999/xlink" xlink:href="ZooKeys-135-021-g002.jpg" position="float" orientation="portrait" xlink:type="simple"/></fig><fig id="F4" position="float" orientation="portrait"><label>Figure 4.</label><caption><p>Intra-population variation of lip region in females <bold>A</bold> <italic><tp:taxon-name>Xiphinema brevicolle</tp:taxon-name></italic> <bold>B</bold> <italic><tp:taxon-name>Xiphinema</tp:taxon-name></italic> sp.</p></caption><graphic xmlns:xlink="http://www.w3.org/1999/xlink" xlink:href="ZooKeys-135-021-g004.jpg" position="float" orientation="portrait" xlink:type="simple"/></fig><fig id="F5" position="float" orientation="portrait"><label>Figure 5.</label><caption><p>Intra-population variation of tail in females <bold>A</bold> <italic><tp:taxon-name>Xiphinema brevicolle</tp:taxon-name></italic> <bold>B</bold> <italic><tp:taxon-name>Xiphinema</tp:taxon-name></italic> sp.</p></caption><graphic xmlns:xlink="http://www.w3.org/1999/xlink" xlink:href="ZooKeys-135-021-g005.jpg" position="float" orientation="portrait" xlink:type="simple"/></fig><fig id="F6" position="float" orientation="portrait"><label>Figure 6.</label><caption><p>Intra-population variation of vagina in females <bold>A</bold> <italic><tp:taxon-name>Xiphinema brevicolle</tp:taxon-name></italic> <bold>B</bold> <italic><tp:taxon-name>Xiphinema</tp:taxon-name></italic> sp.</p></caption><graphic xmlns:xlink="http://www.w3.org/1999/xlink" xlink:href="ZooKeys-135-021-g006.jpg" position="float" orientation="portrait" xlink:type="simple"/></fig><table-wrap position="float" orientation="portrait" id="T2"><label>Table 2.</label><caption><p>Morphometrics of <italic><tp:taxon-name>Xiphinema brevicolle</tp:taxon-name></italic>, <italic><tp:taxon-name>Xiphinema</tp:taxon-name></italic> sp., <italic><tp:taxon-name>Xiphinema paramonovi</tp:taxon-name></italic> and <italic><tp:taxon-name>Xiphinema diffusum</tp:taxon-name></italic> (female). Mean ± standard deviation (range) in μm, except for L in mm, and ratios.</p></caption><table><tbody><tr><td rowspan="3" colspan="1"/><td rowspan="1" colspan="4"><italic><tp:taxon-name>Xiphinema brevicolle</tp:taxon-name></italic></td><td rowspan="3" colspan="1"><italic><tp:taxon-name>Xiphinema</tp:taxon-name></italic> sp.(this study)</td><td rowspan="3" colspan="1"><italic><tp:taxon-name>Xiphinema paramonovi</tp:taxon-name></italic> Paratypes(<xref ref-type="bibr" rid="B20">Romanenko 1981</xref>)
                                        </td><td rowspan="3" colspan="1"><italic><tp:taxon-name>Xiphinema diffusum</tp:taxon-name></italic> Paratypes (<xref ref-type="bibr" rid="B11">Lamberti and Bleve-Zacheo 1979</xref>)</td></tr><tr><td rowspan="2" colspan="1">Populationin this study</td><td rowspan="1" colspan="2">Topotypes</td><td rowspan="2" colspan="1">Types (<xref ref-type="bibr" rid="B15">Lordello and Costa 1961</xref>)</td></tr><tr><td rowspan="1" colspan="1">(<xref ref-type="bibr" rid="B16">Luc et al. 1998</xref>)
                                        </td><td rowspan="1" colspan="1">(<xref ref-type="bibr" rid="B13">Lamberti et al. 1992</xref>)</td></tr><tr><td rowspan="1" colspan="1">n</td><td rowspan="1" colspan="1">22</td><td rowspan="1" colspan="1">25</td><td rowspan="1" colspan="1">17</td><td rowspan="1" colspan="1">-</td><td rowspan="1" colspan="1">13</td><td rowspan="1" colspan="1">27</td><td rowspan="1" colspan="1">10</td></tr><tr><td rowspan="1" colspan="1">L</td><td rowspan="1" colspan="1">1.93 ± 0.11(1.71-2.10)</td><td rowspan="1" colspan="1">1.92 ± 0.122(1.7-2.16)</td><td rowspan="1" colspan="1">2.1 ± 0.1(1.8-2.2)</td><td rowspan="1" colspan="1">(1.82-2.20)</td><td rowspan="1" colspan="1">2.30 ± 0.12(2.08-2.47)</td><td rowspan="1" colspan="1">2.1(2.0-2.3)</td><td rowspan="1" colspan="1">1.7(1.6-1.8)</td></tr><tr><td rowspan="1" colspan="1">a</td><td rowspan="1" colspan="1">46.1 ± 2.6(40.5-50.5)</td><td rowspan="1" colspan="1">46.1 ± 1.72(44-51)</td><td rowspan="1" colspan="1">44.5 ± 2.3(40.7-50.1)</td><td rowspan="1" colspan="1">(36.0-42.2)</td><td rowspan="1" colspan="1">48.8 ± 2.4(45.0-52.3)</td><td rowspan="1" colspan="1">49.6(44-54.2)</td><td rowspan="1" colspan="1">47(46-51)</td></tr><tr><td rowspan="1" colspan="1">b</td><td rowspan="1" colspan="1">6.6 ± 0.6(5.5-8.2)</td><td rowspan="1" colspan="1">5.92 ± 0.37(5.1-6.7)</td><td rowspan="1" colspan="1">6.4 ± 0.6(5.6-7.7)</td><td rowspan="1" colspan="1">(7.0-10.5)</td><td rowspan="1" colspan="1">7.0 ± 0.4(6.5-8.1)</td><td rowspan="1" colspan="1">6.1(4.8-7.1)</td><td rowspan="1" colspan="1">6.9(5.3-8.9)</td></tr><tr><td rowspan="1" colspan="1">c</td><td rowspan="1" colspan="1">69.8 ± 4.4(60.5-79.1)</td><td rowspan="1" colspan="1">76.9 ± 5.64(67.6-89.9)</td><td rowspan="1" colspan="1">77.8 ± 0.6(60.3-94.0)</td><td rowspan="1" colspan="1">(62.5-93.0)</td><td rowspan="1" colspan="1">79.6 ± 8.5(67.5-94.5)</td><td rowspan="1" colspan="1">60.5(49.1-68.5)</td><td rowspan="1" colspan="1">72(63-84)</td></tr><tr><td rowspan="1" colspan="1">c’</td><td rowspan="1" colspan="1">1.0 ± 0.1(0.9-1.2)</td><td rowspan="1" colspan="1">0.96 ± 0.06(0.89-1.10)</td><td rowspan="1" colspan="1">1.0 ± 0.06(0.9-1.1)</td><td rowspan="1" colspan="1">-</td><td rowspan="1" colspan="1">0.9 ± 0.1(0.8-1.2)</td><td rowspan="1" colspan="1">1.1(0.9-1.2)</td><td rowspan="1" colspan="1">0.9(0.8-1.1</td></tr><tr><td rowspan="1" colspan="1">V</td><td rowspan="1" colspan="1">50.5 ± 1.2(48.1-53.6)</td><td rowspan="1" colspan="1">53 ± 1.9(50-55)</td><td rowspan="1" colspan="1">53 ± 0.9(51.0-54.0)</td><td rowspan="1" colspan="1">(50.0-54.0)</td><td rowspan="1" colspan="1">52.4 ± 1.1(50.9-54.0)</td><td rowspan="1" colspan="1">52.1(50.8-55.0)</td><td rowspan="1" colspan="1">50(47-52)</td></tr><tr><td rowspan="1" colspan="1">Total stylet</td><td rowspan="1" colspan="1">149.0 ± 4.4(144-161)</td><td rowspan="1" colspan="1">159 ± 8.05(144-173)</td><td rowspan="1" colspan="1">-</td><td rowspan="1" colspan="1">(156.0-168.3)</td><td rowspan="1" colspan="1">166.5 ± 2.6(161-171)</td><td rowspan="1" colspan="1">-</td><td rowspan="1" colspan="1">-</td></tr><tr><td rowspan="1" colspan="1">Odontostyle</td><td rowspan="1" colspan="1">94.1 ± 3.3(88-102)</td><td rowspan="1" colspan="1">101 ± 6.14(89-110)</td><td rowspan="1" colspan="1">101.9 ± 7.2(84.7-108.2)</td><td rowspan="1" colspan="1">-</td><td rowspan="1" colspan="1">107.3 ± 2.7(103-111)</td><td rowspan="1" colspan="1">103.5(88.5-120.0)</td><td rowspan="1" colspan="1">87(84-89)</td></tr><tr><td rowspan="1" colspan="1">Odontophore</td><td rowspan="1" colspan="1">54.9 ± 2.1(51-59)</td><td rowspan="1" colspan="1">59 ± 3.43(50-64)</td><td rowspan="1" colspan="1">57.0 ± 2.9(48.8-60.0)</td><td rowspan="1" colspan="1">(61.2-62.7)</td><td rowspan="1" colspan="1">59.2 ± 1.6(57-62)</td><td rowspan="1" colspan="1">56.7(53.1-60.0)</td><td rowspan="1" colspan="1">50(48-51)</td></tr><tr><td rowspan="1" colspan="1">Oral apertureto guide ring</td><td rowspan="1" colspan="1">76.5 ± 3.8(67-83)</td><td rowspan="1" colspan="1">86.0 ± 4.23(77-92)</td><td rowspan="1" colspan="1">86.3 ± 5.6(72.3-92.3)</td><td rowspan="1" colspan="1">-</td><td rowspan="1" colspan="1">85.5 ± 5.0(78-93)</td><td rowspan="1" colspan="1">79.6(66.0-103.0)</td><td rowspan="1" colspan="1">62(60-64)</td></tr><tr><td rowspan="1" colspan="1">Pharyngeal bulblength</td><td rowspan="1" colspan="1">79.3 ± 4.0(73-86; n = 10)</td><td rowspan="1" colspan="1">-</td><td rowspan="1" colspan="1">-</td><td rowspan="1" colspan="1">(61-79)</td><td rowspan="1" colspan="1">84.9 ± 2.7(82-90; n = 7)</td><td rowspan="1" colspan="1">94.2(65.0-117)</td><td rowspan="1" colspan="1">-</td></tr><tr><td rowspan="1" colspan="1">Pharyngeal bulbwidth</td><td rowspan="1" colspan="1">21.2 ± 1.2(18-23; n = 21)</td><td rowspan="1" colspan="1">-</td><td rowspan="1" colspan="1">-</td><td rowspan="1" colspan="1">(12-19)</td><td rowspan="1" colspan="1">22.9 ± 1.7(20-26)</td><td rowspan="1" colspan="1">21.1(18.0-24.0)</td><td rowspan="1" colspan="1">-</td></tr><tr><td rowspan="1" colspan="1">Tail</td><td rowspan="1" colspan="1">27.8 ± 2.0(25-32)</td><td rowspan="1" colspan="1">26.0 ± 1.71(23-28)</td><td rowspan="1" colspan="1">26.8 ± 2.0(24.1-31.2)</td><td rowspan="1" colspan="1">(24.5-29.0)</td><td rowspan="1" colspan="1">29.2 ± 2.8(24-34)</td><td rowspan="1" colspan="1">36.1(33.0-47.0)</td><td rowspan="1" colspan="1">24(21-28)</td></tr><tr><td rowspan="1" colspan="1">Hyaline portionof tail (J)</td><td rowspan="1" colspan="1">10.4 ± 1.5(8-13)</td><td rowspan="1" colspan="1">-</td><td rowspan="1" colspan="1">8.0 ±0.9(5.9-9.4)</td><td rowspan="1" colspan="1">-</td><td rowspan="1" colspan="1">11.4 ± 1.5(9-14)</td><td rowspan="1" colspan="1">9(7-11)</td><td rowspan="1" colspan="1">12(10-14)</td></tr><tr><td rowspan="1" colspan="1">Body diam.at lip region</td><td rowspan="1" colspan="1">12.5 ± 0.4(12-13)</td><td rowspan="1" colspan="1">11.5(11-13)</td><td rowspan="1" colspan="1">11.5 ± 0.5(10.6-12.3)</td><td rowspan="1" colspan="1">-</td><td rowspan="1" colspan="1">12.4 ± 0.4(11-13)</td><td rowspan="1" colspan="1">14.6(13.5-15.0)</td><td rowspan="1" colspan="1">11(10-12)</td></tr><tr><td rowspan="1" colspan="1">Body diam.at guide ring</td><td rowspan="1" colspan="1">30.4 ± 0.8(29-32)</td><td rowspan="1" colspan="1">-</td><td rowspan="1" colspan="1">29.8 ± 1.5(27.1-31.8)</td><td rowspan="1" colspan="1">-</td><td rowspan="1" colspan="1">32.6 ± 0.8(31-34)</td><td rowspan="1" colspan="1">31.7(30.0-36.0)</td><td rowspan="1" colspan="1">26(26-27)</td></tr><tr><td rowspan="1" colspan="1">Body diam.at base of pharynx</td><td rowspan="1" colspan="1">37.9 ± 1.2(35-40)</td><td rowspan="1" colspan="1">-</td><td rowspan="1" colspan="1">39.4 ± 2.9(35.3-45.3)</td><td rowspan="1" colspan="1">-</td><td rowspan="1" colspan="1">41.3 ± 2.2(38-45)</td><td rowspan="1" colspan="1">40.1(36.0-42.0)</td><td rowspan="1" colspan="1">33(31-35)</td></tr><tr><td rowspan="1" colspan="1">Body diam.at vulva</td><td rowspan="1" colspan="1">42.0 ± 2.0(38-46)</td><td rowspan="1" colspan="1">-</td><td rowspan="1" colspan="1">46.6 ± 3.4(39.4-50.0)</td><td rowspan="1" colspan="1">(49.0-59.7)</td><td rowspan="1" colspan="1">47.2 ± 2.5(44-52)</td><td rowspan="1" colspan="1">43.4(39.0-47.2)</td><td rowspan="1" colspan="1">36(33-38)</td></tr><tr><td rowspan="1" colspan="1">Body diam.at anus</td><td rowspan="1" colspan="1">27.0 ± 1.6(24-30)</td><td rowspan="1" colspan="1">26(22-29)</td><td rowspan="1" colspan="1">26.6 ± 1.7(21.8-29.4)</td><td rowspan="1" colspan="1">(30.6-36.7)</td><td rowspan="1" colspan="1">29.7 ± 1.1(28-32)</td><td rowspan="1" colspan="1">32.4(27.0-41.0)</td><td rowspan="1" colspan="1">25(23-28)</td></tr><tr><td rowspan="1" colspan="1">Body diam.at beginning of J</td><td rowspan="1" colspan="1">16.2 ± 2.2(12-20)</td><td rowspan="1" colspan="1">-</td><td rowspan="1" colspan="1">13.7 ± 1.1(11.2-14.7)</td><td rowspan="1" colspan="1">-</td><td rowspan="1" colspan="1">18.4 ± 2.2(15-22)</td><td rowspan="1" colspan="1">7(6-8)</td><td rowspan="1" colspan="1">17(15-20)</td></tr></tbody></table></table-wrap><table-wrap position="float" orientation="portrait" id="T3"><label>Table 3.</label><caption><p>Uterine and vaginal region lengths of <italic><tp:taxon-name>Xiphinema brevicolle</tp:taxon-name></italic> and <italic><tp:taxon-name>Xiphinema</tp:taxon-name></italic> sp. measured in this study (female). Mean ± standard deviation (range; number of specimens) in μm, except where indicated.</p></caption><table><tbody><tr><th rowspan="1" colspan="1"/><th rowspan="1" colspan="1"><italic><tp:taxon-name>Xiphinema brevicolle</tp:taxon-name></italic></th><th rowspan="1" colspan="1"><italic><tp:taxon-name>Xiphinema</tp:taxon-name></italic> sp.</th></tr><tr><td rowspan="1" colspan="1">Anterior uterus length</td><td rowspan="1" colspan="1">44.3 ± 4.8(34-54; n = 14)</td><td rowspan="1" colspan="1">35.1 ± 2.9(32-40; n = 9)</td></tr><tr><td rowspan="1" colspan="1">Posterior uterus length</td><td rowspan="1" colspan="1">41.1 ± 2.9(37-46; n = 9)</td><td rowspan="1" colspan="1">32.7 ± 2.7(29-37; n = 9)</td></tr><tr><td rowspan="1" colspan="1">Pars proximalis vaginae</td><td rowspan="1" colspan="1">5.9 ± 0.7(5-7; n = 22)</td><td rowspan="1" colspan="1">7.6 ± 1.5(5-10; n = 13)</td></tr><tr><td rowspan="1" colspan="1">Pars distalis vaginae</td><td rowspan="1" colspan="1">10.5 ± 0.7(9-12; n = 22)</td><td rowspan="1" colspan="1">11.3 ± 1.0(9-13; n = 13)</td></tr><tr><td rowspan="1" colspan="1">Vagina length</td><td rowspan="1" colspan="1">16.4 ± 1.0(14-18; n = 22)</td><td rowspan="1" colspan="1">18.9 ± 1.5(17-22; n = 13)</td></tr><tr><td rowspan="1" colspan="1">Vagina length /body diam. at vulva (%)</td><td rowspan="1" colspan="1">39.2 ± 3.2(31.3-44.6; n = 22)</td><td rowspan="1" colspan="1">40.1 ± 2.9(34.8-44.2; n = 13)</td></tr></tbody></table></table-wrap></tp:treatment-sec><ref-list><ref id="B20"><mixed-citation xmlns:xlink="http://www.w3.org/1999/xlink" xlink:type="simple"><person-group><name name-style="western"><surname>Romanenko</surname><given-names>ND</given-names></name></person-group> (<year>1981</year>)<source> [Discovery of a new species of nematode <italic>Xiphinema paramonovi</italic> n. sp. (Nematoda: Longidoridae) in the territory of the soviet Union]. Tezisy Dokladov, Pervaya Konferentsiya po Nematodam Rastenii, Nasekomykh, Pochvy i Vod, 68–69.
</source></mixed-citation></ref><ref id="B11"><mixed-citation xmlns:xlink="http://www.w3.org/1999/xlink" xlink:type="simple"><person-group><name name-style="western"><surname>Lamberti</surname><given-names>F</given-names></name><name name-style="western"><surname>Bleve-Zacheo</surname><given-names>T</given-names></name></person-group> (<year>1979</year>)<article-title> Studies on <italic>Xiphinema americanum sensu lato</italic> with descriptions of fifteen new species (Nematoda, Longidoridae).</article-title><source>Nematologia Mediterannea </source><volume>7</volume>: <fpage>51</fpage>-<lpage>106</lpage>.</mixed-citation></ref><ref id="B15"><mixed-citation xmlns:xlink="http://www.w3.org/1999/xlink" xlink:type="simple"><person-group><name name-style="western"><surname>Lordello</surname><given-names>LGE</given-names></name><name name-style="western"><surname>Costa</surname><given-names>CP</given-names></name></person-group> (<year>1961</year>)<article-title> A new nematode parasite of coffee roots in Brazil.</article-title><source>Revista Brasileira de Biologia, </source><volume>21</volume>: <fpage>363</fpage>-<lpage>366</lpage>.</mixed-citation></ref><ref id="B16"><mixed-citation xmlns:xlink="http://www.w3.org/1999/xlink" xlink:type="simple"><person-group><name name-style="western"><surname>Luc</surname><given-names>M</given-names></name><name name-style="western"><surname>Coomans</surname><given-names>A</given-names></name><name name-style="western"><surname>Loof</surname><given-names>PAA</given-names></name><name name-style="western"><surname>Baujard</surname><given-names>P</given-names></name></person-group> (<year>1998</year>)<article-title> The <italic>Xiphinema americanum</italic>-group (Nematoda: Longidoridae). 2. Observations on <italic>Xiphinema brevicollum</italic> Lordello &amp; da Costa, 1961 and comments on the group.</article-title><source>Fundamental and Applied Nematology </source><volume>21</volume>: <fpage>475</fpage>-<lpage>490</lpage>.</mixed-citation></ref><ref id="B13"><mixed-citation xmlns:xlink="http://www.w3.org/1999/xlink" xlink:type="simple"><person-group><name name-style="western"><surname>Lamberti</surname><given-names>F</given-names></name><name name-style="western"><surname>Ciancio</surname><given-names>A</given-names></name><name name-style="western"><surname>Agostinelli</surname><given-names>A</given-names></name><name name-style="western"><surname>Coiro</surname><given-names>MI</given-names></name></person-group> (<year>1992</year>)<article-title> Relationship between <italic>Xiphinema brevicolle</italic> and <italic>X. diffusum</italic> with a redescripiton of <italic>X. brevicolle</italic> and descriptions of three new species of <italic>Xiphinema</italic> (Nematoda: Dorylaimida).</article-title><source>Nematologia Mediterranea </source><volume>19</volume> (<issue>1991</issue>): <fpage>311</fpage>-<lpage>326</lpage>.</mixed-citation></ref><ref id="B17"><mixed-citation xmlns:xlink="http://www.w3.org/1999/xlink" xlink:type="simple"><person-group><name name-style="western"><surname>Monteiro</surname><given-names>AR</given-names></name></person-group> (<year>2010</year>)<article-title> Nomenclatorial note on <italic>Xiphinema brevicolle</italic> Lordello &amp; Costa, 1961 (Nematoda: Longidoridae).</article-title><source>Nematologia Brasileira </source><volume>34</volume>: <fpage>1</fpage>-<lpage>2</lpage>.</mixed-citation></ref></ref-list></tp:taxon-treatment>
