# Supplementary material for: First report of Xiphinema brevicolle Lordello et Costa, 1961 (Nematoda, Longidoridae) in Japan
Source: Zookeys. 2011 Oct 7;(135):21–40. doi: 10.3897/zookeys.135.1716 (PMC3260796; doi:10.3897/zookeys.135.1716)
Supplement: XML Treatment for Xiphinema [file zookeys.135.1716-treatment2.xml]

<!DOCTYPE tp:taxon-treatment
  PUBLIC "-//TaxonX//DTD Taxonomic Treatment Publishing DTD v0 20100105//EN" "tax-treatment-NSO.dtd">
<tp:taxon-treatment xmlns:tp="http://www.plazi.org/taxpub"><tp:treatment-meta><mixed-citation publication-type="journal"><person-group><name><surname>Sakai</surname><given-names>Hiromichi</given-names></name><name><surname>Takeda</surname><given-names>Ai</given-names></name><name><surname>Mizukubo</surname><given-names>Takayuki</given-names></name></person-group><article-title>First report of <italic>Xiphinema brevicolle</italic> Lordello et Costa, 1961 (Nematoda, Longidoridae) in Japan
                </article-title><source>Zookeys</source><day>7</day><month>10</month><year>2011</year><volume>2011</volume><issue>135</issue><fpage>21</fpage><lpage>40</lpage><pub-id pub-id-type="doi">10.3897/zookeys.135.1716</pub-id></mixed-citation></tp:treatment-meta><tp:nomenclature><tp:taxon-name>
                            <tp:taxon-name-part taxon-name-part-type="genus">Xiphinema</tp:taxon-name-part>
                        </tp:taxon-name><tp:taxon-status xmlns:xlink="http://www.w3.org/1999/xlink" xlink:type="simple">sp.</tp:taxon-status><xref ref-type="fig" rid="F1">Figs 1B, 1D, 1F, 1H</xref><xref ref-type="fig" rid="F3">3</xref><xref ref-type="fig" rid="F4">4B</xref><xref ref-type="fig" rid="F5">5B</xref><xref ref-type="fig" rid="F6">6B</xref></tp:nomenclature><tp:treatment-sec sec-type="Measurements"><title>Measurements.</title><p>See <xref ref-type="table" rid="T2">Tables 2</xref>, <xref ref-type="table" rid="T3">3</xref>.
                        </p></tp:treatment-sec><tp:treatment-sec sec-type="Remarks"><title>Remarks.</title><p>These specimens morphometrically resemble <italic><tp:taxon-name>Xiphinema paramonovi</tp:taxon-name></italic> Romanenko, 1981, except for the clearly different tail length (<xref ref-type="table" rid="T2">Table 2</xref>). The morphometrics of the specimens partly overlap those of <italic><tp:taxon-name>Xiphinema brevicolle</tp:taxon-name></italic>. General morphology and DNA information addressed below suggest that these specimens belong to some species related to <italic><tp:taxon-name>Xiphinema brevicolle</tp:taxon-name></italic>, though a specific species accommodating them was not found. We finally regarded these specimens as an unidentified <italic><tp:taxon-name>Xiphinema americanum</tp:taxon-name></italic>-group species. Further information is required to identify the specimens as a new species or determine if they represent intra-specific variation of species previously described. No male was detected.
                        </p><table-wrap position="float" orientation="portrait" id="T2"><label>Table 2.</label><caption><p>Morphometrics of <italic><tp:taxon-name>Xiphinema brevicolle</tp:taxon-name></italic>, <italic><tp:taxon-name>Xiphinema</tp:taxon-name></italic> sp., <italic><tp:taxon-name>Xiphinema paramonovi</tp:taxon-name></italic> and <italic><tp:taxon-name>Xiphinema diffusum</tp:taxon-name></italic> (female). Mean ± standard deviation (range) in μm, except for L in mm, and ratios.</p></caption><table><tbody><tr><td rowspan="3" colspan="1"/><td rowspan="1" colspan="4"><italic><tp:taxon-name>Xiphinema brevicolle</tp:taxon-name></italic></td><td rowspan="3" colspan="1"><italic><tp:taxon-name>Xiphinema</tp:taxon-name></italic> sp.(this study)</td><td rowspan="3" colspan="1"><italic><tp:taxon-name>Xiphinema paramonovi</tp:taxon-name></italic> Paratypes(<xref ref-type="bibr" rid="B20">Romanenko 1981</xref>)
                                        </td><td rowspan="3" colspan="1"><italic><tp:taxon-name>Xiphinema diffusum</tp:taxon-name></italic> Paratypes (<xref ref-type="bibr" rid="B11">Lamberti and Bleve-Zacheo 1979</xref>)</td></tr><tr><td rowspan="2" colspan="1">Populationin this study</td><td rowspan="1" colspan="2">Topotypes</td><td rowspan="2" colspan="1">Types (<xref ref-type="bibr" rid="B15">Lordello and Costa 1961</xref>)</td></tr><tr><td rowspan="1" colspan="1">(<xref ref-type="bibr" rid="B16">Luc et al. 1998</xref>)
                                        </td><td rowspan="1" colspan="1">(<xref ref-type="bibr" rid="B13">Lamberti et al. 1992</xref>)</td></tr><tr><td rowspan="1" colspan="1">n</td><td rowspan="1" colspan="1">22</td><td rowspan="1" colspan="1">25</td><td rowspan="1" colspan="1">17</td><td rowspan="1" colspan="1">-</td><td rowspan="1" colspan="1">13</td><td rowspan="1" colspan="1">27</td><td rowspan="1" colspan="1">10</td></tr><tr><td rowspan="1" colspan="1">L</td><td rowspan="1" colspan="1">1.93 ± 0.11(1.71-2.10)</td><td rowspan="1" colspan="1">1.92 ± 0.122(1.7-2.16)</td><td rowspan="1" colspan="1">2.1 ± 0.1(1.8-2.2)</td><td rowspan="1" colspan="1">(1.82-2.20)</td><td rowspan="1" colspan="1">2.30 ± 0.12(2.08-2.47)</td><td rowspan="1" colspan="1">2.1(2.0-2.3)</td><td rowspan="1" colspan="1">1.7(1.6-1.8)</td></tr><tr><td rowspan="1" colspan="1">a</td><td rowspan="1" colspan="1">46.1 ± 2.6(40.5-50.5)</td><td rowspan="1" colspan="1">46.1 ± 1.72(44-51)</td><td rowspan="1" colspan="1">44.5 ± 2.3(40.7-50.1)</td><td rowspan="1" colspan="1">(36.0-42.2)</td><td rowspan="1" colspan="1">48.8 ± 2.4(45.0-52.3)</td><td rowspan="1" colspan="1">49.6(44-54.2)</td><td rowspan="1" colspan="1">47(46-51)</td></tr><tr><td rowspan="1" colspan="1">b</td><td rowspan="1" colspan="1">6.6 ± 0.6(5.5-8.2)</td><td rowspan="1" colspan="1">5.92 ± 0.37(5.1-6.7)</td><td rowspan="1" colspan="1">6.4 ± 0.6(5.6-7.7)</td><td rowspan="1" colspan="1">(7.0-10.5)</td><td rowspan="1" colspan="1">7.0 ± 0.4(6.5-8.1)</td><td rowspan="1" colspan="1">6.1(4.8-7.1)</td><td rowspan="1" colspan="1">6.9(5.3-8.9)</td></tr><tr><td rowspan="1" colspan="1">c</td><td rowspan="1" colspan="1">69.8 ± 4.4(60.5-79.1)</td><td rowspan="1" colspan="1">76.9 ± 5.64(67.6-89.9)</td><td rowspan="1" colspan="1">77.8 ± 0.6(60.3-94.0)</td><td rowspan="1" colspan="1">(62.5-93.0)</td><td rowspan="1" colspan="1">79.6 ± 8.5(67.5-94.5)</td><td rowspan="1" colspan="1">60.5(49.1-68.5)</td><td rowspan="1" colspan="1">72(63-84)</td></tr><tr><td rowspan="1" colspan="1">c’</td><td rowspan="1" colspan="1">1.0 ± 0.1(0.9-1.2)</td><td rowspan="1" colspan="1">0.96 ± 0.06(0.89-1.10)</td><td rowspan="1" colspan="1">1.0 ± 0.06(0.9-1.1)</td><td rowspan="1" colspan="1">-</td><td rowspan="1" colspan="1">0.9 ± 0.1(0.8-1.2)</td><td rowspan="1" colspan="1">1.1(0.9-1.2)</td><td rowspan="1" colspan="1">0.9(0.8-1.1</td></tr><tr><td rowspan="1" colspan="1">V</td><td rowspan="1" colspan="1">50.5 ± 1.2(48.1-53.6)</td><td rowspan="1" colspan="1">53 ± 1.9(50-55)</td><td rowspan="1" colspan="1">53 ± 0.9(51.0-54.0)</td><td rowspan="1" colspan="1">(50.0-54.0)</td><td rowspan="1" colspan="1">52.4 ± 1.1(50.9-54.0)</td><td rowspan="1" colspan="1">52.1(50.8-55.0)</td><td rowspan="1" colspan="1">50(47-52)</td></tr><tr><td rowspan="1" colspan="1">Total stylet</td><td rowspan="1" colspan="1">149.0 ± 4.4(144-161)</td><td rowspan="1" colspan="1">159 ± 8.05(144-173)</td><td rowspan="1" colspan="1">-</td><td rowspan="1" colspan="1">(156.0-168.3)</td><td rowspan="1" colspan="1">166.5 ± 2.6(161-171)</td><td rowspan="1" colspan="1">-</td><td rowspan="1" colspan="1">-</td></tr><tr><td rowspan="1" colspan="1">Odontostyle</td><td rowspan="1" colspan="1">94.1 ± 3.3(88-102)</td><td rowspan="1" colspan="1">101 ± 6.14(89-110)</td><td rowspan="1" colspan="1">101.9 ± 7.2(84.7-108.2)</td><td rowspan="1" colspan="1">-</td><td rowspan="1" colspan="1">107.3 ± 2.7(103-111)</td><td rowspan="1" colspan="1">103.5(88.5-120.0)</td><td rowspan="1" colspan="1">87(84-89)</td></tr><tr><td rowspan="1" colspan="1">Odontophore</td><td rowspan="1" colspan="1">54.9 ± 2.1(51-59)</td><td rowspan="1" colspan="1">59 ± 3.43(50-64)</td><td rowspan="1" colspan="1">57.0 ± 2.9(48.8-60.0)</td><td rowspan="1" colspan="1">(61.2-62.7)</td><td rowspan="1" colspan="1">59.2 ± 1.6(57-62)</td><td rowspan="1" colspan="1">56.7(53.1-60.0)</td><td rowspan="1" colspan="1">50(48-51)</td></tr><tr><td rowspan="1" colspan="1">Oral apertureto guide ring</td><td rowspan="1" colspan="1">76.5 ± 3.8(67-83)</td><td rowspan="1" colspan="1">86.0 ± 4.23(77-92)</td><td rowspan="1" colspan="1">86.3 ± 5.6(72.3-92.3)</td><td rowspan="1" colspan="1">-</td><td rowspan="1" colspan="1">85.5 ± 5.0(78-93)</td><td rowspan="1" colspan="1">79.6(66.0-103.0)</td><td rowspan="1" colspan="1">62(60-64)</td></tr><tr><td rowspan="1" colspan="1">Pharyngeal bulblength</td><td rowspan="1" colspan="1">79.3 ± 4.0(73-86; n = 10)</td><td rowspan="1" colspan="1">-</td><td rowspan="1" colspan="1">-</td><td rowspan="1" colspan="1">(61-79)</td><td rowspan="1" colspan="1">84.9 ± 2.7(82-90; n = 7)</td><td rowspan="1" colspan="1">94.2(65.0-117)</td><td rowspan="1" colspan="1">-</td></tr><tr><td rowspan="1" colspan="1">Pharyngeal bulbwidth</td><td rowspan="1" colspan="1">21.2 ± 1.2(18-23; n = 21)</td><td rowspan="1" colspan="1">-</td><td rowspan="1" colspan="1">-</td><td rowspan="1" colspan="1">(12-19)</td><td rowspan="1" colspan="1">22.9 ± 1.7(20-26)</td><td rowspan="1" colspan="1">21.1(18.0-24.0)</td><td rowspan="1" colspan="1">-</td></tr><tr><td rowspan="1" colspan="1">Tail</td><td rowspan="1" colspan="1">27.8 ± 2.0(25-32)</td><td rowspan="1" colspan="1">26.0 ± 1.71(23-28)</td><td rowspan="1" colspan="1">26.8 ± 2.0(24.1-31.2)</td><td rowspan="1" colspan="1">(24.5-29.0)</td><td rowspan="1" colspan="1">29.2 ± 2.8(24-34)</td><td rowspan="1" colspan="1">36.1(33.0-47.0)</td><td rowspan="1" colspan="1">24(21-28)</td></tr><tr><td rowspan="1" colspan="1">Hyaline portionof tail (J)</td><td rowspan="1" colspan="1">10.4 ± 1.5(8-13)</td><td rowspan="1" colspan="1">-</td><td rowspan="1" colspan="1">8.0 ±0.9(5.9-9.4)</td><td rowspan="1" colspan="1">-</td><td rowspan="1" colspan="1">11.4 ± 1.5(9-14)</td><td rowspan="1" colspan="1">9(7-11)</td><td rowspan="1" colspan="1">12(10-14)</td></tr><tr><td rowspan="1" colspan="1">Body diam.at lip region</td><td rowspan="1" colspan="1">12.5 ± 0.4(12-13)</td><td rowspan="1" colspan="1">11.5(11-13)</td><td rowspan="1" colspan="1">11.5 ± 0.5(10.6-12.3)</td><td rowspan="1" colspan="1">-</td><td rowspan="1" colspan="1">12.4 ± 0.4(11-13)</td><td rowspan="1" colspan="1">14.6(13.5-15.0)</td><td rowspan="1" colspan="1">11(10-12)</td></tr><tr><td rowspan="1" colspan="1">Body diam.at guide ring</td><td rowspan="1" colspan="1">30.4 ± 0.8(29-32)</td><td rowspan="1" colspan="1">-</td><td rowspan="1" colspan="1">29.8 ± 1.5(27.1-31.8)</td><td rowspan="1" colspan="1">-</td><td rowspan="1" colspan="1">32.6 ± 0.8(31-34)</td><td rowspan="1" colspan="1">31.7(30.0-36.0)</td><td rowspan="1" colspan="1">26(26-27)</td></tr><tr><td rowspan="1" colspan="1">Body diam.at base of pharynx</td><td rowspan="1" colspan="1">37.9 ± 1.2(35-40)</td><td rowspan="1" colspan="1">-</td><td rowspan="1" colspan="1">39.4 ± 2.9(35.3-45.3)</td><td rowspan="1" colspan="1">-</td><td rowspan="1" colspan="1">41.3 ± 2.2(38-45)</td><td rowspan="1" colspan="1">40.1(36.0-42.0)</td><td rowspan="1" colspan="1">33(31-35)</td></tr><tr><td rowspan="1" colspan="1">Body diam.at vulva</td><td rowspan="1" colspan="1">42.0 ± 2.0(38-46)</td><td rowspan="1" colspan="1">-</td><td rowspan="1" colspan="1">46.6 ± 3.4(39.4-50.0)</td><td rowspan="1" colspan="1">(49.0-59.7)</td><td rowspan="1" colspan="1">47.2 ± 2.5(44-52)</td><td rowspan="1" colspan="1">43.4(39.0-47.2)</td><td rowspan="1" colspan="1">36(33-38)</td></tr><tr><td rowspan="1" colspan="1">Body diam.at anus</td><td rowspan="1" colspan="1">27.0 ± 1.6(24-30)</td><td rowspan="1" colspan="1">26(22-29)</td><td rowspan="1" colspan="1">26.6 ± 1.7(21.8-29.4)</td><td rowspan="1" colspan="1">(30.6-36.7)</td><td rowspan="1" colspan="1">29.7 ± 1.1(28-32)</td><td rowspan="1" colspan="1">32.4(27.0-41.0)</td><td rowspan="1" colspan="1">25(23-28)</td></tr><tr><td rowspan="1" colspan="1">Body diam.at beginning of J</td><td rowspan="1" colspan="1">16.2 ± 2.2(12-20)</td><td rowspan="1" colspan="1">-</td><td rowspan="1" colspan="1">13.7 ± 1.1(11.2-14.7)</td><td rowspan="1" colspan="1">-</td><td rowspan="1" colspan="1">18.4 ± 2.2(15-22)</td><td rowspan="1" colspan="1">7(6-8)</td><td rowspan="1" colspan="1">17(15-20)</td></tr></tbody></table></table-wrap><table-wrap position="float" orientation="portrait" id="T3"><label>Table 3.</label><caption><p>Uterine and vaginal region lengths of <italic><tp:taxon-name>Xiphinema brevicolle</tp:taxon-name></italic> and <italic><tp:taxon-name>Xiphinema</tp:taxon-name></italic> sp. measured in this study (female). Mean ± standard deviation (range; number of specimens) in μm, except where indicated.</p></caption><table><tbody><tr><th rowspan="1" colspan="1"/><th rowspan="1" colspan="1"><italic><tp:taxon-name>Xiphinema brevicolle</tp:taxon-name></italic></th><th rowspan="1" colspan="1"><italic><tp:taxon-name>Xiphinema</tp:taxon-name></italic> sp.</th></tr><tr><td rowspan="1" colspan="1">Anterior uterus length</td><td rowspan="1" colspan="1">44.3 ± 4.8(34-54; n = 14)</td><td rowspan="1" colspan="1">35.1 ± 2.9(32-40; n = 9)</td></tr><tr><td rowspan="1" colspan="1">Posterior uterus length</td><td rowspan="1" colspan="1">41.1 ± 2.9(37-46; n = 9)</td><td rowspan="1" colspan="1">32.7 ± 2.7(29-37; n = 9)</td></tr><tr><td rowspan="1" colspan="1">Pars proximalis vaginae</td><td rowspan="1" colspan="1">5.9 ± 0.7(5-7; n = 22)</td><td rowspan="1" colspan="1">7.6 ± 1.5(5-10; n = 13)</td></tr><tr><td rowspan="1" colspan="1">Pars distalis vaginae</td><td rowspan="1" colspan="1">10.5 ± 0.7(9-12; n = 22)</td><td rowspan="1" colspan="1">11.3 ± 1.0(9-13; n = 13)</td></tr><tr><td rowspan="1" colspan="1">Vagina length</td><td rowspan="1" colspan="1">16.4 ± 1.0(14-18; n = 22)</td><td rowspan="1" colspan="1">18.9 ± 1.5(17-22; n = 13)</td></tr><tr><td rowspan="1" colspan="1">Vagina length /body diam. at vulva (%)</td><td rowspan="1" colspan="1">39.2 ± 3.2(31.3-44.6; n = 22)</td><td rowspan="1" colspan="1">40.1 ± 2.9(34.8-44.2; n = 13)</td></tr></tbody></table></table-wrap></tp:treatment-sec><tp:treatment-sec sec-type="Molecular study"><title>Molecular study.</title><p>DNA sequences of 886 bp except for primer regions were obtained for the mitochondrial COI region. The five <italic><tp:taxon-name>Xiphinema brevicolle</tp:taxon-name></italic> specimens observed had identical sequences, whereas a single nucleotide in the sequence differed among the four specimens of <italic><tp:taxon-name>Xiphinema</tp:taxon-name></italic> sp. though this variation resulted in no difference between the translated amino acid sequences within the specimens. Sequence identity between these two species was 84.0-84.1%, whereas the sequences of <italic><tp:taxon-name>Xiphinema brevicolle</tp:taxon-name></italic> and <italic><tp:taxon-name>Xiphinema</tp:taxon-name></italic> sp. were 80.7 and 80.4-80.5% identical to that of <italic><tp:taxon-name>Xiphinema americanum</tp:taxon-name></italic> (<xref ref-type="bibr" rid="B5">He et al. 2005a</xref>) respectively, with no gap found among them (<xref ref-type="fig" rid="F7">Fig. 7</xref>). Putative amino acid sequences were available without any stop codon when translations were made from the second base of the obtained sequences. DNA sequences of 1,566 bp except for primer regions were obtained for the 18S rDNA region from one specimen for each species. The difference between sequences of the two species studied here was only a single nucleotide, resulting in 99.9% identity without any gap. DNA sequences of 788-791 bp except primer regions were obtained for the D2/D3 region from four specimens for each species. A single nucleotide variation of sequence among four specimens of <italic><tp:taxon-name>Xiphinema brevicolle</tp:taxon-name></italic> was observed, whereas no variation of sequence was observed among four specimens of <italic><tp:taxon-name>Xiphinema</tp:taxon-name></italic> sp. Sequence identity between these two species was 98.1-98.2%, with gaps found.
                        </p><p>ML trees inferred for the 18S rDNA and D2/D3 regions placed our specimens in similar clades, which include <italic><tp:taxon-name>Xiphinema brevicolle</tp:taxon-name></italic> and its junior synonyms by <xref ref-type="bibr" rid="B16">Luc et al. (1998)</xref> such as <italic><tp:taxon-name>Xiphinema diffusum</tp:taxon-name></italic> Lamberti et Bleve-Zacheo, 1979, <italic><tp:taxon-name>Xiphinema incognitum</tp:taxon-name></italic> Lamberti and Bleve-Zacheo, 1979, <italic><tp:taxon-name>Xiphinema taylori</tp:taxon-name></italic> Lamberti et al., 1992, as well as other different species like <italic><tp:taxon-name>Xiphinema inaequale</tp:taxon-name></italic> (Khan et Ahmad, 1975) and <italic><tp:taxon-name>Xiphinema lamberti</tp:taxon-name></italic> Bajaj et Jairajpuri, 1977 (<xref ref-type="fig" rid="F8">Figs 8</xref>, <xref ref-type="fig" rid="F9">9</xref>). On the other hand, the ML tree inferred for the COI region didn’t show strong support for such a clade because of a low bootstrap value though several subclades were strongly supported by high bootstrap values (<xref ref-type="fig" rid="F10">Fig. 10</xref>).
                        </p></tp:treatment-sec><tp:treatment-sec><!--Section generated to contain objects referenced in tp:taxon-treatment.--><fig id="F1" position="float" orientation="portrait"><label>Figure 1.</label><caption><p>Female morphology of <italic><tp:taxon-name>Xiphinema brevicolle</tp:taxon-name></italic> <bold>(A, C, E, G)</bold> and <italic><tp:taxon-name>Xiphinema</tp:taxon-name></italic> sp. <bold>(B, D, F, H) A–B</bold> Anterior region <bold>C–D</bold> Tail <bold>E–F</bold> Reproductive system <bold>G–H</bold> Entire body.</p></caption><graphic xmlns:xlink="http://www.w3.org/1999/xlink" xlink:href="ZooKeys-135-021-g001.jpg" position="float" orientation="portrait" xlink:type="simple"/></fig><fig id="F3" position="float" orientation="portrait"><label>Figure 3.</label><caption><p><italic><tp:taxon-name>Xiphinema</tp:taxon-name></italic> sp.(female) <bold>A–C</bold> Anterior region <bold>D–F</bold> Tail <bold>G–I</bold> Vulval region <bold>J–M</bold> Entire body.</p></caption><graphic xmlns:xlink="http://www.w3.org/1999/xlink" xlink:href="ZooKeys-135-021-g003.jpg" position="float" orientation="portrait" xlink:type="simple"/></fig><fig id="F4" position="float" orientation="portrait"><label>Figure 4.</label><caption><p>Intra-population variation of lip region in females <bold>A</bold> <italic><tp:taxon-name>Xiphinema brevicolle</tp:taxon-name></italic> <bold>B</bold> <italic><tp:taxon-name>Xiphinema</tp:taxon-name></italic> sp.</p></caption><graphic xmlns:xlink="http://www.w3.org/1999/xlink" xlink:href="ZooKeys-135-021-g004.jpg" position="float" orientation="portrait" xlink:type="simple"/></fig><fig id="F5" position="float" orientation="portrait"><label>Figure 5.</label><caption><p>Intra-population variation of tail in females <bold>A</bold> <italic><tp:taxon-name>Xiphinema brevicolle</tp:taxon-name></italic> <bold>B</bold> <italic><tp:taxon-name>Xiphinema</tp:taxon-name></italic> sp.</p></caption><graphic xmlns:xlink="http://www.w3.org/1999/xlink" xlink:href="ZooKeys-135-021-g005.jpg" position="float" orientation="portrait" xlink:type="simple"/></fig><fig id="F6" position="float" orientation="portrait"><label>Figure 6.</label><caption><p>Intra-population variation of vagina in females <bold>A</bold> <italic><tp:taxon-name>Xiphinema brevicolle</tp:taxon-name></italic> <bold>B</bold> <italic><tp:taxon-name>Xiphinema</tp:taxon-name></italic> sp.</p></caption><graphic xmlns:xlink="http://www.w3.org/1999/xlink" xlink:href="ZooKeys-135-021-g006.jpg" position="float" orientation="portrait" xlink:type="simple"/></fig><fig id="F7" position="float" orientation="portrait"><label>Figure 7.</label><caption><p>Sequence comparison of mitochondrial COI region. Xbre: <italic><tp:taxon-name>X. brevicolle</tp:taxon-name></italic> (this study: GenBank accession AB604337); Xsp1, Xsp2: <italic><tp:taxon-name>Xiphinema</tp:taxon-name></italic> sp. (this study: AB604338 and AB604339 respectively); Xame: <italic><tp:taxon-name>X. americanum</tp:taxon-name></italic> (He et al. 2005: usAY382608).</p></caption><graphic xmlns:xlink="http://www.w3.org/1999/xlink" xlink:href="ZooKeys-135-021-g007.jpg" position="float" orientation="portrait" xlink:type="simple"/></fig><fig id="F8" position="float" orientation="portrait"><label>Figure 8.</label><caption><p>Maximum likelihood tree for 18S rDNA region. Bootstrap values higher than 50 are shown. Arrows indicate specimens examined in this study: <italic><tp:taxon-name>Xiphinema brevicolle</tp:taxon-name></italic> GenBank accession AB604340; <italic><tp:taxon-name>Xiphinema</tp:taxon-name></italic> sp. AB604341. The tree is drawn to scale, with branch lengths measured in the number of substitutions per site.</p></caption><graphic xmlns:xlink="http://www.w3.org/1999/xlink" xlink:href="ZooKeys-135-021-g008.jpg" position="float" orientation="portrait" xlink:type="simple"/></fig><fig id="F9" position="float" orientation="portrait"><label>Figure 9.</label><caption><p>Maximum likelihood tree for D2/D3 region. Bootstrap values higher than 50 are shown. Arrows indicate specimens examined in this study: <italic><tp:taxon-name>Xiphinema brevicolle</tp:taxon-name></italic> GenBank accession AB635401 and AB635402; <italic><tp:taxon-name>Xiphinema</tp:taxon-name></italic> sp. AB635403. The tree is drawn to scale, with branch lengths measured in the number of substitutions per site.</p></caption><graphic xmlns:xlink="http://www.w3.org/1999/xlink" xlink:href="ZooKeys-135-021-g009.jpg" position="float" orientation="portrait" xlink:type="simple"/></fig><fig id="F10" position="float" orientation="portrait"><label>Figure 10.</label><caption><p>Maximum likelihood tree for COI region. Bootstrap values higher than 50 are shown. Arrows indicate specimens examined in this study. The tree is drawn to scale, with branch lengths measured in the number of substitutions per site.</p></caption><graphic xmlns:xlink="http://www.w3.org/1999/xlink" xlink:href="ZooKeys-135-021-g010.jpg" position="float" orientation="portrait" xlink:type="simple"/></fig></tp:treatment-sec><ref-list><ref id="B20"><mixed-citation xmlns:xlink="http://www.w3.org/1999/xlink" xlink:type="simple"><person-group><name name-style="western"><surname>Romanenko</surname><given-names>ND</given-names></name></person-group> (<year>1981</year>)<source> [Discovery of a new species of nematode <italic>Xiphinema paramonovi</italic> n. sp. (Nematoda: Longidoridae) in the territory of the soviet Union]. Tezisy Dokladov, Pervaya Konferentsiya po Nematodam Rastenii, Nasekomykh, Pochvy i Vod, 68–69.
</source></mixed-citation></ref><ref id="B11"><mixed-citation xmlns:xlink="http://www.w3.org/1999/xlink" xlink:type="simple"><person-group><name name-style="western"><surname>Lamberti</surname><given-names>F</given-names></name><name name-style="western"><surname>Bleve-Zacheo</surname><given-names>T</given-names></name></person-group> (<year>1979</year>)<article-title> Studies on <italic>Xiphinema americanum sensu lato</italic> with descriptions of fifteen new species (Nematoda, Longidoridae).</article-title><source>Nematologia Mediterannea </source><volume>7</volume>: <fpage>51</fpage>-<lpage>106</lpage>.</mixed-citation></ref><ref id="B15"><mixed-citation xmlns:xlink="http://www.w3.org/1999/xlink" xlink:type="simple"><person-group><name name-style="western"><surname>Lordello</surname><given-names>LGE</given-names></name><name name-style="western"><surname>Costa</surname><given-names>CP</given-names></name></person-group> (<year>1961</year>)<article-title> A new nematode parasite of coffee roots in Brazil.</article-title><source>Revista Brasileira de Biologia, </source><volume>21</volume>: <fpage>363</fpage>-<lpage>366</lpage>.</mixed-citation></ref><ref id="B16"><mixed-citation xmlns:xlink="http://www.w3.org/1999/xlink" xlink:type="simple"><person-group><name name-style="western"><surname>Luc</surname><given-names>M</given-names></name><name name-style="western"><surname>Coomans</surname><given-names>A</given-names></name><name name-style="western"><surname>Loof</surname><given-names>PAA</given-names></name><name name-style="western"><surname>Baujard</surname><given-names>P</given-names></name></person-group> (<year>1998</year>)<article-title> The <italic>Xiphinema americanum</italic>-group (Nematoda: Longidoridae). 2. Observations on <italic>Xiphinema brevicollum</italic> Lordello &amp; da Costa, 1961 and comments on the group.</article-title><source>Fundamental and Applied Nematology </source><volume>21</volume>: <fpage>475</fpage>-<lpage>490</lpage>.</mixed-citation></ref><ref id="B13"><mixed-citation xmlns:xlink="http://www.w3.org/1999/xlink" xlink:type="simple"><person-group><name name-style="western"><surname>Lamberti</surname><given-names>F</given-names></name><name name-style="western"><surname>Ciancio</surname><given-names>A</given-names></name><name name-style="western"><surname>Agostinelli</surname><given-names>A</given-names></name><name name-style="western"><surname>Coiro</surname><given-names>MI</given-names></name></person-group> (<year>1992</year>)<article-title> Relationship between <italic>Xiphinema brevicolle</italic> and <italic>X. diffusum</italic> with a redescripiton of <italic>X. brevicolle</italic> and descriptions of three new species of <italic>Xiphinema</italic> (Nematoda: Dorylaimida).</article-title><source>Nematologia Mediterranea </source><volume>19</volume> (<issue>1991</issue>): <fpage>311</fpage>-<lpage>326</lpage>.</mixed-citation></ref><ref id="B5"><mixed-citation xmlns:xlink="http://www.w3.org/1999/xlink" xlink:type="simple"><person-group><name name-style="western"><surname>He</surname><given-names>Y</given-names></name><name name-style="western"><surname>Jones</surname><given-names>J</given-names></name><name name-style="western"><surname>Armstrong</surname><given-names>M</given-names></name><name name-style="western"><surname>Lamberti</surname><given-names>F</given-names></name><name name-style="western"><surname>Moens</surname><given-names>M</given-names></name></person-group> (<year>2005a</year>)<article-title> The mitochondrial genome of <italic>Xiphinema americanum sensu stricto</italic> (Nematoda: Enoplea): considerable economization in the length and structural features of encoded genes.</article-title><source>Journal of Molecular Evolution </source><volume>61</volume>: <fpage>819</fpage>-<lpage>833</lpage>. <ext-link ext-link-type="uri" xlink:href="http://dx.doi.org/10.1007/s00239-005-0102-7" xlink:type="simple">doi: 10.1007/s00239-005-0102-7</ext-link></mixed-citation></ref></ref-list></tp:taxon-treatment>
